# Supplementary material for: Biosynthesis of Vitamins and Cofactors in Bacterium-Harbouring Trypanosomatids Depends on the Symbiotic Association as Revealed by Genomic Analyses
Source: PLoS One. 2013 Nov 19;8(11):e79786. doi: 10.1371/journal.pone.0079786 (PMC3833962; doi:10.1371/journal.pone.0079786)
Supplement: Table S3 — Ca. Kinetoplastibacterium genes analyzed in this study. (XLS) [file pone.0079786.s009.xls]

## Sheet: Sheet1
Pathway	EC number	Ca. K. crithidii	Ca. K. desouzaii	Ca. K. blastocrithidii	Ca. K. oncopeltii	Ca. K. galatii
Riboflavin and FAD	3.5.4.25	CDEe_0522	CDSe_0515	BCUe_0506	CONe_0495	ST1e_0570
Riboflavin and FAD	4.1.99.12	CDEe_0522	CDSe_0515	BCUe_0506	CONe_0495	ST1e_0570
Riboflavin and FAD	3.5.4.26	CDEe_0029	CDSe_0026	BCUe_0022	CONe_0027	ST1e_0028
Riboflavin and FAD	1.1.1.193	CDEe_0029	CDSe_0026	BCUe_0022	CONe_0027	ST1e_0028
Riboflavin and FAD	2.5.1.78	CDEe_0523	CDSe_0516	BCUe_0507	CONe_0496	ST1e_0571
Riboflavin and FAD	2.5.1.9	CDEe_0028	CDSe_0024	BCUe_0021	CONe_0026	ST1e_0027
Riboflavin and FAD	2.7.1.26 / 2.7.7.2	CDEe_0479	CDSe_0471	BCUe_0467	CONe_0450	ST1e_0518
Pantothenic acid and CoA	2.1.2.11	CDEe_0142	CDSe_0138	BCUe_0139	CONe_0133	ST1e_0148
Pantothenic acid and CoA	6.3.2.1	CDEe_0061	CDSe_0057	BCUe_0050	CONe_0056	ST1e_0057
Pantothenic acid and CoA	2.7.1.33	CDEe_0137	CDSe_0133	BCUe_0131	CONe_0127	ST1e_0141
Pantothenic acid and CoA	6.3.2.5 / 4.1.1.36	CDEe_0474	CDSe_0468	BCUe_0463	CONe_0447	ST1e_0513
Pantothenic acid and CoA	2.7.7.3	CDEe_0327	CDSe_0321	BCUe_0324	CONe_0317	ST1e_0358
Pantothenic acid and CoA	2.7.1.24	CDEe_0284	CDSe_0277	BCUe_0286	CONe_0277	ST1e_0309
Vitamin B6	2.6.1.52	CDEe_0716	CDSe_0702	BCUe_0692	CONe_0673	ST1e_0774
Vitamin B6	2.2.1.7	CDEe_0650	CDSe_0637	BCUe_0626	CONe_0609	ST1e_0707
Vitamin B6	1.1.1.262	CDEe_0643	CDSe_0630	BCUe_0618	CONe_0602	ST1e_0699
Vitamin B6	2.6.99.2	CDEe_0412	CDSe_0411	BCUe_0408	CONe_0394	ST1e_0449
Vitamin B6	1.4.3.5	CDEe_0868	CDSe_0853	BCUe_0842	CONe_0814	ST1e_0951
Folic acid	3.5.4.16	CDEe_0649	CDSe_0636	BCUe_0625	CONe_0608	ST1e_0706
Folic acid	4.1.2.25	CDEe_0263	CDSe_0257	BCUe_0260	CONe_0256	ST1e_0281
Folic acid	2.7.6.3	CDEe_0882	CDSe_0865	BCUe_0856	CONe_0827	ST1e_0967
Folic acid	2.5.1.15	CDEe_0375	CDSe_0373	BCUe_0377	CONe_0369	ST1e_0419
Folic acid	6.3.2.12 / 6.3.2.17	CDEe_0571	CDSe_0563	BCUe_0549	CONe_0542	ST1e_0621
Folic acid	1.5.1.3	CDEe_0315	CDSe_0305	BCUe_0311	CONe_0304	ST1e_0341
Thiamine	2.7.1.49 / 2.7.4.7	CDEe_0282	CDSe_0275
Thiamine	2.5.1.3	CDEe_0059	CDSe_0055
Thiamine	2.8.1.7	CDEe_0496	CDSe_0490	BCUe_0483	CONe_0470	ST1e_0541
Thiamine	2.8.1.10	CDEe_0283	CDSe_0276
Thiamine	2.7.4.16	CDEe_0525	CDSe_0518
Thiamine	2.7.7.73	CDEe_0066	CDSe_0064
Nicotinic acid and NAD	2.7.7.18	CDEe_0441	CDSe_0436	BCUe_0433	CONe_0419	ST1e_0482
Nicotinic acid and NAD	6.3.5.1	CDEe_0559	CDSe_0552	BCUe_0540	CONe_0530	ST1e_0611
Nicotinic acid and NAD	2.7.1.23	CDEe_0836	CDSe_0825	BCUe_0807	CONe_0791	ST1e_0912
Nicotinic acid and NAD	2.4.2.11	CDEe_0771	CDSe_0758	BCUe_0746	CONe_0724	ST1e_0843
Biotin	2.1.1.197	CDEe_0074	CDSe_0071	BCUe_0067	CONe_0070	ST1e_0072
Biotin	2.3.1.179	CDEe_0758	CDSe_0743	BCUe_0731	CONe_0710	ST1e_0829
Biotin	1.1.1.100	CDEe_0756	CDSe_0741	BCUe_0729	CONe_0708	ST1e_0826
Biotin	4.2.1.59	CDEe_0590	CDSe_0580	BCUe_0567	CONe_0561	ST1e_0643
Biotin	1.3.1.10	CDEe_0024	CDSe_0021	BCUe_0019	CONe_0022	ST1e_0023
Ubiquinone	UbiA / Coq2			BCUe_0137	CONe_0132	ST1e_0147
Ubiquinone	UbiD / UbiX			BCUe_0348; BCUe_0294	CONe_0341; CONe_0287	ST1e_0388; ST1e_0320
Ubiquinone	UbiB			BCUe_0285	CONe_0276	ST1e_0308
Ubiquinone	UbiG			BCUe_0695	CONe_0676	ST1e_0779
Ubiquinone	UbiH			BCUe_0821; BCUe_0258	CONe_0799; CONe_0255	ST1e_0931; ST1e_0280
Ubiquinone	UbiE			BCUe_0280	CONe_0271	ST1e_0304
Ubiquinone	UbiF / Coq7			BCUe_0313	CONe_0306	ST1e_0343
